# Supplementary material for: A review of key terminology and definitions used for birth defects globally
Source: J Community Genet. 2023 Apr 24;14(3):241–62. doi: 10.1007/s12687-023-00642-2 (PMC10272040; doi:10.1007/s12687-023-00642-2)
Supplement: Supplementary file 1 — Supplementary file1 (XLSX 22 KB) [file 12687_2023_642_MOESM1_ESM.xlsx]

## Sheet: Boolean search
A review of key terminology and definitions used for birth defects globally
Malherbe HL1,2 Modell B3, Blencowe H4, Strong KL5 Aldous C6
1 Centre for Human Metabolomics, University of North-West, Potchefstroom, Nort-West Province, South Africa (TBC)
2) Rare Diseases South Africa NPC, South Africa
3) University College London, London, UK
4) London School of Hygiene and Tropical Medicine, London, UK
5) World Health Organization, Geneva, Switzerland
6) University of Kwa-Zulu Natal, Durban, South Africa
Corresponding author; Helen Malherbe, research@rarediseases.co.za
PubMed Searches undertaken 17 & 23 August 2022
Filters: Full text, Books and Documents, Clinical Trial, Meta-Analysis, Randomized Controlled Trial, Review, Systematic Review, Humans, published between 1 Jan 2002 and date of search.
Boolean string example: “Complex disease*“[tiab]
Ranking	Search #	Boolean Search String in PubMed	Number of articles			Count	%
1	#333	“Complex disease*“[tiab]	3848		Zero hits	88	0.350598
2	#288	”Genetic risk*”[tiab]	3830		Hits	163	0.649402
3	#92	”Genetic predispos*”[tiab]	3338		>1000 hits	15	0.059761
4	#90	”Genetic mutation*”[tiab]	3101		>100 hits	52	0.207171
5	#94	”Genetic disease*”[tiab]	2928
6	#78	”Genetic disorder*”[tiab]	2865
7	#9	“Congenital anomal*”[tiab]	2118
8	#76	”Genetic defect*”[tiab]	2008
9	#15	“Congenital malform*”[tiab]	1541
10	#28	“Birth defect*”[tiab]	1533
11	#82	”Genetic abnormal*”[tiab]	1364
12	#243	“Multifactorial disease*“[tiab]	1266
13	#349	”Inherited disorder*”[tiab]	1192
14	#315	”Complex disorder*”[tiab]	1168
15	#48	”Chromosomal abnormal*”[tiab]	1135
16	#11	“Congenital abnormal*”[tiab]	844
17	#366	“Inherited disease*“[tiab]	843
18	#271	”Genetic syndrom*”[tiab]	731
19	#7	“Congenital disorder*”[tiab]	699
20	#214	”Monogenic disorder*”[tiab]	556
21	#226	“Monogenic disease*“[tiab]	469
22	#2	“Congenital defect*”[tiab]	461
23	#255	”Polygenic risk*”[tiab]	451
24	#119	“Hereditary disease*“[tiab]	442
25	#325	“Complex syndrom*“[tiab]	428
26	#230	”Multifactorial disorder*”[tiab]	408
27	#26	“Congenital disease*”[tiab]	376
28	#178	”Single gene disorder*”[tiab]	353
29	#191	”Single-gene disorder*”[tiab]	353
30	#103	”Hereditary disorder*”[tiab]	352
31	#66	”Chromosome abnormal*”[tiab]	305
32	#138	“Fetal risk*“[tiab]	297
33	#360	“Inherited mutation*“[tiab]	278
34	#125	”Fetal anomal*”[tiab]	263
35	#268	“Hereditary syndrom*“[tiab]	230
36	#184	“Single gene mutation*“[tiab]	207
37	#197	“Single-gene mutation*“[tiab]	207
38	#46	”Chromosomal anomal*”[tiab	200
39	#347	“Inherited defect*”[tiab]	193
40	#259	“Polygenic disease*“[tiab]	183
41	#127	”Fetal abnormal*”[tiab]	181
42	#131	“Fetal malform*“[tiab]	165
43	#364	“Inherited predispos*“[tiab]	159
44	#357	“Inherited syndrom*“[tiab]	151
45	#176	“Single gene defect*”[tiab]	141
46	#189	“Single-gene defect*”[tiab]	141
47	#280	“Congenital syndrom*”[tiab]	124
48	#362	“Inherited risk*“[tiab]	113
49	#44	”Chromosomal disorder*”[tiab]	112
50	#80	”Genetic anomal*”[tiab]	112
51	#246	”Polygenic disorder*”[tiab]	107
52	#236	“Multifactorial syndrom*“[tiab]	102
53	#117	“Hereditary predispos*“[tiab]	100
54	#13	“Congenital deform*”[tiab]	98
55	#115	“Hereditary risk*“[tiab]	74
56	#38	”Birth risk*”[tiab]	70
57	#261	“Complex defect*”[tiab]	69
58	#54	”Chromosomal mutation*”[tiab]	66
59	#240	“Multifactorial risk*“[tiab]	65
60	#211	“Monogenic defect*”[tiab]	62
61	#382	”Inherited genetic disorder*”[tiab]	61
62	#142	“Fetal disease*“[tiab]	56
63	#42	”Chromosomal defect*”[tiab]	55
64	#330	“Complex risk*“[tiab]	55
65	#328	“Complex mutation*“[tiab]	54
66	#64	”Chromosome anomal*”[tiab]	52
67	#321	”Complex deform*”[tiab]	49
68	#323	”Complex malform*”[tiab]	48
69	#222	“Monogenic mutation*“[tiab]	43
70	#319	”Complex abnormal*”[tiab]	41
71	#62	”Chromosome disorder*”[tiab]	37
72	#220	“Monogenic syndrom*“[tiab]	36
73	#394	“Inherited genetic disease*“[tiab]	35
74	#113	“Hereditary mutation*“[tiab]	32
75	#352	”Inherited abnormal*”[tiab]	32
76	#105	”Single gene disease*”[tiab]	29
77	#187	“Single-gene disease*“[tiab]	29
78	#101	”Hereditary defect*”[tiab]	28
79	#317	”Complex anomal*”[tiab]	28
80	#275	”Chromosomal syndrom*”[tiab]	24
81	#121	”Fetal defect*”[tiab]	23
82	#151	”Foetal malform*”[tiab]	23
83	#159	“Environment* risk*“[tiab]	22
84	#31	”Birth anomal*”[tiab]	20
85	#123	”Fetal disorder*”[tiab]	20
86	#163	“Environment* disease*“[tiab]	20
87	#72	”Chromosome mutation*”[tiab]	19
88	#389	“Inherited genetic mutation*“[tiab]	19
89	#170	“Endogenous risk*“ [tiab]	18
90	#153	“Foetal risk*“[tiab]	16
91	#60	”Chromosome defect*”[tiab]	15
92	#148	”Foetal abnormal*”[tiab]	15
93	#146	”Foetal anomal*”[tiab]	14
94	#392	“Inherited genetic predispos*“[tiab]	12
95	#266	“Fetal syndrom*“[tiab]	11
96	#58	”Chromosomal disease*”[tiab]	10
97	#168	“Endogenous mutation*“[tiab]	10
98	#257	“Polygenic predispos*“[tiab]	10
99	#387	“Inherited genetic syndrom*“[tiab]	10
100	#21	“Congenital mutation*”[tiab]	9
101	#277	”Chromosome syndrom*”[tiab]	9
102	#85	”Genetic malform*”[tiab]	9
103	#380	“Inherited genetic defect*”	9
104	#278	”Birth syndrom*”[tiab]	8
105	#390	“Inherited genetic risk*“[tiab]	8
106	#33	”Birth abnormal*”[tiab]	7
107	#35	”Birth malform*”[tiab]	7
108	#136	“Fetal mutation*“[tiab]	7
109	#368	”congenital Genetic disorder*”[tiab]	7
110	#24	“Congenital predispos*”[tiab]	6
111	#241	“Multifactorial predispos*“[tiab]	6
112	#22	“Congenital risk*”[tiab]	5
113	#106	”Hereditary abnormal*”[tiab]	5
114	#129	”Fetal deform*”[tiab]	5
115	#265	“Single gene syndrom*“[tiab]	5
116	#263	“Single-gene syndrom*“[tiab]	5
117	#331	“Complex predispos*“[tiab]	5
118	#19	“Congenital dysmorph*”[tiab]	4
119	#30	”Birth disorder*”[tiab]	4
120	#49	“Chromosomal malform*”[tiab]	4
121	#174	“Endogenous disease*“[tiab]	4
122	#223	”Monogenic risk*”[tiab]	4
123	#244	“Polygenic defect*”[tiab]	4
124	#350	”Inherited anomal*”[tiab]	4
125	#384	”Inherited genetic abnormal*”[tiab]	4
126	#134	“Fetal dysmorph*“[tiab]	3
127	#161	“Environment* predispos*“[tiab]	3
128	#165	”Endogenous disorder*”[tiab]	3
129	#234	”Multifactorial malform*”[tiab]	3
130	#252	“Polygenic syndrom*“[tiab]	3
131	#254	“Polygenic mutation*“[tiab]	3
132	#355	”Inherited malform*”[tiab]	3
133	#367	”congenital Genetic defect*”[tiab]	3
134	#378	”congenital Genetic disease*”[tiab]	3
135	#34	”Birth deform*”[tiab]	2
136	#39	”Birth predispos*”[tiab]	2
137	#74	”Chromosome disease*”[tiab]	2
138	#95	”inborn Genetic defect*”[tiab]	2
139	#96	”inborn Genetic disorder*”[tiab]	2
140	#140	“Fetal predispos*“[tiab]	2
141	#144	”Foetal disorder*”[tiab]	2
142	#180	”Single gene abnormal*”[tiab]	2
143	#193	”Single-gene abnormal*”[tiab]	2
144	#216	”Monogenic abnormal*”[tiab]	2
145	#224	“Monogenic predispos*“[tiab]	2
146	#228	“Multifactorial defect*”[tiab]	2
147	#343	“Teratogen* risk*“[tiab]	2
148	#40	”Birth disease*”[tiab]	1
149	#56	”Chromosomal risk*”[tiab]	1
150	#68	”Chromosome malform*”[tiab]	1
151	#98	”inborn Genetic mutation*”[tiab]	1
152	#99	”inborn Genetic disease*”[tiab]	1
153	#104	”Hereditary anomal*”[tiab]	1
154	#107	”Hereditary deform*”[tiab]	1
155	#109	“Hereditary malform*“[tiab]	1
156	#143	“Foetal defect*”[tiab]	1
157	#155	“Foetal disease*“[tiab]	1
158	#156	”Environment* disorder*”[tiab]	1
159	#157	”Environment* abnormal*”[tiab]	1
160	#166	”Endogenous abnormal*”[tiab]	1
161	#172	“Endogenous predispos*“[tiab]	1
162	#232	”Multifactorial abnormal*”[tiab]	1
163	#375	”congenital Genetic mutation*”[tiab]	1
164	#281	”Birth dysmorph*”[tiab]	0
165	#282	”Birth mutation*”[tiab]	0
166	#283	”Chromosomal deform*”[tiab]	0
167	#52	”Chromosomal dysmorph*”[tiab]	0
168	#284	”Chromosomal predispos*”[tiab]	0
169	#67	”Chromosome deform*”[tiab]	0
170	#285	”Chromosome risk*”[tiab]	0
171	#286	”Chromosome predispos*”[tiab]	0
172	#83	”Genetic deform*”[tiab]	0
173	#88	”Genetic dysmorph*”[tiab]	0
174	#289	”inborn Genetic anomal*”[tiab]	0
175	#291	”inborn Genetic abnormal*”[tiab]	0
176	#290	”inborn Genetic deform*”[tiab]	0
177	#292	”inborn Genetic malform*”[tiab]	0
178	#269	”inborn Genetic syndrom*”[tiab]	0
179	#293	”inborn Genetic dysmorph*”[tiab]	0
180	#294	”inborn Genetic risk*”[tiab]	0
181	#295	”inborn Genetic predispos*”[tiab]	0
182	#296	“Hereditary dysmorph*“[tiab]	0
183	#149	”Foetal deform*”[tiab]	0
184	#297	”Foetal syndrom*”[tiab]	0
185	#298	”Foetal dysmorph*”[tiab]	0
186	#152	“Foetal mutation*“[tiab]	0
187	#299	”Foetal predispos*”[tiab]	0
188	#300	”Environment* defect*”[tiab]	0
189	#301	”Environment* anomal*”[tiab]	0
190	#302	”Environment* deform*”[tiab]	0
191	#303	”Environment* malform*”[tiab]	0
192	#304	”Environment* syndrom*”[tiab]	0
193	#305	”Environment* dysmorph*”[tiab]	0
194	#306	”Environment* mutation*”[tiab]	0
195	#164	“Endogenous defect*”[tiab]	0
196	#308	”Endogenous anomal*”[tiab]	0
197	#307	”Endogenous deform*”[tiab]	0
198	#309	”Endogenous malform*”[tiab]	0
199	#310	”Endogenous syndrom*”[tiab]	0
200	#311	”Endogenous dysmorph*”[tiab]	0
201	#199	”Single gene anomal*”[tiab]	0
202	#312	”Single gene deform*”[tiab]	0
203	#313	”Single gene malform*”[tiab]	0
204	#200	”Single gene dysmorph*”[tiab]	0
205	#201	”Single gene risk*”[tiab]	0
206	#202	”Single gene predispos*”[tiab]	0
207	#206	”Single-gene anomal*”[tiab]	0
208	#207	”Single-gene deform*”[tiab]	0
209	#208	”Single-gene malform*”[tiab]	0
210	#209	”Single-gene dysmorph*”[tiab]	0
211	#210	”Single-gene risk*”[tiab]	0
212	#212	“Single-gene predispos*“[tiab]	0
213	#215	”Monogenic anomal*”[tiab]	0
214	#217	”Monogenic deform*”[tiab]	0
215	#218	”Monogenic malform*”[tiab]	0
216	#221	”Monogenic dysmorph*”[tiab]	0
217	#231	”Multifactorial anomal*”[tiab]	0
218	#233	”Multifactorial deform*”[tiab]	0
219	#237	”Multifactorial dysmorph*”[tiab]	0
220	#238	”Multifactorial mutation*”[tiab]	0
221	#247	”Polygenic anomal*”[tiab]	0
222	#248	”Polygenic abnormal*”[tiab]	0
223	#249	”Polygenic deform*”[tiab]	0
224	#250	”Polygenic malform*”[tiab]	0
225	#253	”Polygenic dysmorph*”[tiab]	0
226	#326	“Complex dysmorph*“[tiab]	0
227	#334	“Teratogen* defect*“[tiab]	0
228	#335	“Teratogen* disorder*“[tiab]	0
229	#336	“Teratogen* anomal*“[tiab]	0
230	#337	“Teratogen* abnormal*“[tiab]	0
231	#338	“Teratogen* deform*“[tiab]	0
232	#339	“Teratogen* malform*“[tiab]	0
233	#340	“Teratogen* syndrom*“[tiab]	0
234	#341	“Teratogen* dysmorph*“[tiab]	0
235	#342	“Teratogen* mutation*“[tiab]	0
236	#344	“Teratogen* predispos*“[tiab]	0
237	#345	“Teratogen* disease*“[tiab]	0
238	#353	”Inherited deform*”[tiab]	0
239	#358	”Inherited dysmorph*”[tiab]	0
240	#369	”congenital Genetic anomal*”[tiab]	0
241	#370	”congenital Genetic abnormal*”[tiab]	0
242	#371	”congenital Genetic deform*”[tiab]	0
243	#372	”congenital Genetic malform*”[tiab]	0
244	#372	”congenital Genetic syndrom*”[tiab]	0
245	#374	”congenital Genetic dysmorph*”[tiab]	0
246	#376	”congenital Genetic risk*”[tiab]	0
247	#377	”congenital Genetic predispos*”[tiab]	0
248	#383	”Inherited genetic anomal*”[tiab]	0
249	#385	”Inherited genetic deform*”[tiab]	0
250	#386	”Inherited genetic malform*”[tiab]	0
251	#388	”Inherited genetic dysmorph*”[tiab]	0
